# Supplementary material for: Metabolic Therapy with Deanna Protocol Supplementation Delays Disease Progression and Extends Survival in Amyotrophic Lateral Sclerosis (ALS) Mouse Model
Source: PLoS One. 2014 Jul 25;9(7):e103526. doi: 10.1371/journal.pone.0103526 (PMC4111621; doi:10.1371/journal.pone.0103526)
Supplement: Data S2 — Raw data of the presented results. (XLS) [file pone.0103526.s002.xls]

## Sheet: Figure2
Weight (g)
Timepoints	SD													SD+DP													KD													KD+DP
1	24.2	24.5	26.1	25.8	24.2	24.8	23.2	24.2	25.6	25.8	24.3	26.6	24.3	22.3	23.8	27.1	26.2	30.5	24	27.5	24.1	22.2	23.2	24.7	24.3		23.4	21.5	22.7	24	25.6	26.3	21.8	22.9	26.4	25.2	25.8			23.8	26.7	25.3	23.5	23	23.2	24.3	26.6	24.5	20.6
2	24.6	24.5	26.1	25.5	24.2	24.8	24.3	24.2	26.3	27.2	25.4	26.7	24.6	22.4	24.3	27.1	26.2	30.5	24.6	29.4	24.6	25.1	24.4	28.8	24.6		24.7	23.3	24.1	24.7	26.5	28.2	23.8	27.1	27.7	27.7	27.2			25.4	27.1	25.3	24.9	25.3	24.3	26.3	27	25.6	22.9
3	21.7	20.1	20.3	21.5	21.2	16.5	21.4	19.3	19.5	22	22.5	20.4	19.1	19	19.8	20.2	19.9	22	19.5	23.2	15.8	20.8	17.8	23.2	19.9		20.5	21.4	19.1	19.3	23.5	23.6	21	18	21.3	22.6	20.7			19	21	14.7	19.7	19.3	19.2	22.1	23.3	21.6	18.3
[truncated: 2 more columns]

## Sheet: Figure3A
Rotarod (sec)
Weeks	SD												SD+DP												KD												KD+DP
10	87	101	69.71	44.43	48.73	73	59	45.9	44.5	56.6	122.2	64	60	47	66.5	70.42	70.82	60.01	79.7	112.9	75.2	110.6	70		69.3	97.2	101.4	95.5	38.3	85.4	77.8	111	69				38	45	75	97.6	67.4	111	96.6	114.7	90.3	87
11	76	74	81.7	49.5	47.5	83	56	40	39.6	44.4	88.2	52	37	58	58.3	64.3	56	63.1	70.5	90.6	53.5	76.2	73		71	104.9	106.1	93.8	33.3	67.5	86.8	135	81				54	46	64	76.64	93.56	96.72	67.7	75.8	67.2	73
12	92	97	79.49	66.17	50.95	72	69	57.18	44.6	71.84	91.54	61	59	30	55.15	59.07	53.54	61.31	87.82	112.76	69.68	113.18	78		59.35	90.3	98.61	106.4	36.8	83.79	81	96	66				71	51	83	71.42	76.59	93.85	76.53	94.84	76.9	53
13	96	85	58.95	51.43	42.68	72	74	64.36	33.74	52.69	100.01	67	53	45	42.78	67.02	56.28	61.53	69	101.36	64.83	97.74	67		95.04	121.4	91.62	86.46	29.28	69.49	70.5	108	69				67	53	69	74.07	107.7	100.7	58.92	61.48	62.75	63
14	87	83	44.89	49.37	49.43	63	60	60	52	46	111.38	59	36	40	41.45	75.46	52.04	61.74	58	99	66	85	68		58.74	42.39	112.36	87.17	41	75	64	85	70				49	50	62	50.25	82.13	79.9	71	69	79	58
15	80	76	38.67	47.4	52.06	53	56	41	55	54	102.52	64	23	50	28.38	75.17	46.11	52.99	103	63	103	102	67		61.31	95.34	125.5	56.6	59	85	90	91	79				59	32	88	60.53	72.69	58.3	76	74	86	59
16	53	45	0	30.57	36.94	19	13	33.92	65.41	17.83	92.98	60	8	38	14.51	40.85	41.6	54.73	47.52	59.42	77.17	109.64	64		62.04	88.49	88.7	0	44.6	62.45	93.68	31	51				38	6	75	41.21	53.9	74.65	42.46	0	96.27	39
17	23	7	0	0	0	0	0	0	0	0	99.73	60	0	0	0	0	36.17	49.62	0	67.13	0	93.26	59		35.79	94.06	0.41	0	0	0	33.33	0	7				0	0	13	24.37	36.37	56.97	0	0	0	31
18	0	0	0	0	0	0	0	0	0	0	84.36	50	0	0	0	0	0	43.85	0	32.08	0	71.12	45		0	0	0	0	0	0	0	0	0				0	0	0	0	0	0	0	0	0	0
19	0	0	0	0	0	0	0	0	0	0	44.4	43	0	0	0	0	0	32.21	0	0	0	0	0		0	0	0	0	0	0	0	0	0				0	0	0	0	0	0	0	0	0	0
20	0	0	0	0	0	0	0	0	0	0	0	40	0	0	0	0	0	0	0	0	0	0	0		0	0	0	0	0	0	0	0	0				0	0	0	0	0	0	0	0	0	0
21	0	0	0	0	0	0	0	0	0	0	0	0	0	0	0	0	0	0	0	0	0	0	0		0	0	0	0	0	0	0	0	0				0	0	0	0	0	0	0	0	0	0

## Sheet: Figure3B
Grip test (sec)
Weeks	SD													SD+DP													KD													KD+DP
10	97	148	96.4	100.7	82.1	95.1	88	80	142	111.4	134.2	117.9	190.2	117	75	74.8	114.4	163.9	92	127.3	114.4	100.7	111	145	109		103.2	68.8	175.1	110.6	126.5	115.7	144.6	114	153	119	134			120	124	143	111	154	121.3	86	141.1	102.8	225.9
11	108	171	101.9	84.3	86.9	72.3	105	111	97	119.6	123.5	91.2	130.3	92	75	55.5	275.8	90.3	98.5	104.5	98.1	107.5	152.7	86	102		109.3	126.5	121.3	162.6	123	83	179.4	108	117	296	99			109	118	113	146.3	128.6	98.5	115.7	95.5	151.4	136.8
12	141	102	147.6	106.7	101.1	98.9	112	126	89	107.1	196.6	104.1	117	103	143	80.9	181.1	148.4	95.5	156.6	153.2	129.1	101.5	148	111		87.3	163.5	144.6	88.2	130.3	110.6	115.3	122.2	119	151	147			142	117	106	138.5	92	154.5	127.3	76.6	187.6	89
13	114	123	130.3	108.8	142.8	94.6	80	117	145	103.2	151.4	75.3	126.5	104	137	92	71.4	134.2	68.4	129.5	140.2	92.9	88.6	106	145		106.7	63.2	173.8	130.3	121.7	97.2	137.7	129.5	140	142	139			111	115	147	87.3	88.2	119.2	70.1	83.4	148	120.5
14	109	90	103.7	96.4	99.8	63.6	108	74	135	83	133	108	116	149	77	55.9	116.6	181.1	75.3	136	170	124	110	143	102		97.6	137.7	199.2	147.1	83	143	136	120	159	157	108			140	124	113	92.9	143.7	138.1	94.2	86	89	86
15	164	149	73.1	80.4	84.7	71.8	108	105	145	103	111	108	73	148	62	52.5	72.7	151	86	157	154	190	89	92	94		100.2	109.7	145.4	87.7	86	177	139	114	143	149	150			67	75	87	145	73.1	93.8	72.3	74	153	95
16	139	77	50.7	56.3	140.2	60.6	86	80	114	78.7	60.6	146.7	142.8	93	51	143.3	115.3	124.8	117.9	96.8	112.3	121.3	100.4	80	80		77.4	97.6	106.2	47.3	53.7	58.5	103.7	129.1	76	172	122			89	52	88	67.5	141.5	107.1	144.1	79.1	118.7	39.5
17	113	73	0	30.9	78.7	24.1	66	0	0	0	0	0	0	28	49	141.5	59.8	90.3	95.5	0	108.8	0	72.7	64	74		93.8	75.3	58.9	0	0	0	0	57.2	0	82	96			63	0	43	49.4	77	142	83.4	62.4	69.2	0
18	64	0	0	0	64.5	0	79	0	0	0	0	0	0	0	0	38.7	62.8	29.2	102.8	0	56.8	0	149.3	67	47		58	34.8	0	0	0	0	0	33.5	0	0	51			0	0	0	41.7	21.9	0	51.2	0	0	0
19	0	0	0	0	65.4	0	51	0	0	0	0	0	0	0	0	0	0	0	82.6	0	0	0	0	56	41		0	0	0	0	0	0	0	0	0	0	0			0	0	0	0	0	0	0	0	0	0
20	0	0	0	0	48.6	0	79	0	0	0	0	0	0	0	0	0	0	0	68.4	0	0	0	0	54	0		0	0	0	0	0	0	0	0	0	0	0			0	0	0	0	0	0	0	0	0	0
21	0	0	0	0	0	0	0	0	0	0	0	0	0	0	0	0	0	0	71	0	0	0	0	0	0		0	0	0	0	0	0	0	0	0	0	0			0	0	0	0	0	0	0	0	0	0
22	0	0	0	0	0	0	0	0	0	0	0	0	0	0	0	0	0	0	0	0	0	0	0	0	0		0	0	0	0	0	0	0	0	0	0	0			0	0	0	0	0	0	0	0	0	0
[truncated: 2 more columns]

## Sheet: Figure3C
PaGE test (sec)
Weeks	SD									SD+DP									KD									KD+DP
10	90	90	90	90	90	90	90	90	72	90	90	90	90	90	90	90	90		90	90	90	90	90	90	90	90		90	32	90	90	90	90	90	90
11	90	90	90	90	90	90	70	60	90	47	90	53	90	80	90	69	85		90	90	90	90	90	90	90	90		90	50	90	60	90	90	90	90
12	90	90	63	90	90	90	90	90	90	90	90	32	42	90	90	37	41		90	90	90	57	90	90	90	90		90	90	90	69	90	90	90	90
13	90	90	54	90	90	90	90	19	90	72	90	90	90	90	90	60	45		90	90	90	43	90	90	90	90		72	14	60	90	90	90	90	90
14	90	25	25	90	48	90	90	28	50	90	90	32	68	90	80	90	72		90	90	40	75	90	90	90	90		67	12	90	90	90	90	90	90
15	90	3	9	18	23	70	35	90	50	48	90	53	64	90	90	90	90		90	35	90	90	50	83	90	90		24	6	75	41	90	90	90	90
16	64	0	0	0	0	29	17	8	14	25	54	25	72	66	41	81	47		49	13	18	60	30	71	82	53		0	0	43	7	13	59	19	45
17	4	0	0	0	0	0	0	0	0	0	0	0	36	29	51	1	28		1	0	0	0	16	29	0	10		0	0	0	0	2	2	0	8
18	0	0	0	0	0	0	0	0	0	0	0	0	25	0	0	0	0		0	0	0	0	0	0	0	0		0	0	0	0	0	0	0	0
19	0	0	0	0	0	0	0	0	0	0	0	0	29	0	0	0	0		0	0	0	0	0	0	0	0		0	0	0	0	0	0	0	0
20	0	0	0	0	0	0	0	0	0	0	0	0	0	0	0	0	0		0	0	0	0	0	0	0	0		0	0	0	0	0	0	0	0
21	0	0	0	0	0	0	0	0	0	0	0	0	0	0	0	0	0		0	0	0	0	0	0	0	0		0	0	0	0	0	0	0	0

## Sheet: Figure4A
NS
Days	SD													SD+DP													KD													KD+DP
100	0	0	1	0	1	0	1	1	1	0	1	1.5	1	1	1	1	1	1	1	1	0	0	1	1	0		1	1	0	1	0	0	0	0	0	0	0			1	1	0	1	1	0	0	1	0	0
101	0	0	1	0	1	0	1	1	1.5	0	1	1.5	1	1	1	1	1	1	1	1	0	0	1	1	0		1	1	0	1	0	0	0	0	0	0	0			1	2	0	1	1	0	0	1	0	0
102	0	0	1	0	1	0	1	1	1.5	0	1	1.5	1	1	1	1	1	1	1	1	0	0	1	1	0		1	1	0	1	0	0	0	0	0	0	0			1	2	0	1	1	0	0	1	0	0
103	0	0	1	0	1	0	1	1	1.5	0	1	1.5	1	1	1	1	1	1	1	1	0	0	1	1	0		1	1	0	1	0	0	0	0	0	0	0			1	2	1	1	1	0	0	1	0	0
104	0	1	1	0	1	0	1	1.5	1.5	0	1	1.5	1	1	1.5	1	1	1	1	1	0	0	1	1	1		1	1	0	1	0	1	0	0	0	0	0			1.5	2	1	1	1	0	0	1	0	0
105	0	1	1	1	1	0	1	1.5	1.5	1	1	1.5	1	1	1.5	1	1	1	1	1	0	0	1	1	1		1	1	0	1	0	1	0	0	0	0	0			1.5	2	1	1	1	0	0	1	0	0
106	0	1	1	1	1	0	1	1.5	1.5	1	1	1.5	1	2	1.5	1	1	1	1	1	0	0	1	1	1		1	1	0	1	1	1	0	0	0	0	0			2	2	1.5	1	1	0	0	1	0	0
107	1	1	1	1	1	0	1	1.5	1.5	1	1	1.5	1	2	1.5	1	1	1	1	1	0	0	1	1.5	1		1	1	1	1	1	1	0	1	1	0	0			2	2	1.5	1	1	1	0	1	1	1
108	1	1.5	2	1	1	0	1	1.5	1.5	1	1	1.5	1	2	1.5	1	1	1	1	1	0	1	1	1.5	1		1	1	1	2	1.5	1	0	1	1.5	0	0			2	2	1.5	1	1	1	0	1.5	1	2
109	1	1.5	2	1	1	0	1	1.5	1.5	1	1.5	1.5	1.5	2	1.5	1	1	2	1	1	1	1	1	1.5	1		1	1	1	2	1.5	1	1	1	1.5	1	1			2	2	1.5	1	1	1	0	1.5	1	2
110	1	1.5	2	1	1	0	1	1.5	1.5	1	1.5	1.5	1.5	2	1.5	1	1	2	1	1	1	1	1	1.5	1		1	1	1	2	1.5	1	1	1	1.5	1	1			2	2	1.5	1	1	1	0	1.5	1	2
111	1.5	2	2	1	1	0	1.5	2	2.5	1.5	1.5	1.5	1.5	2	2	1	1	2	1	1.5	1.5	1.5	1	1.5	1		1	1	1	2	1.5	1.5	1.5	1.5	2	1.5	1			2	3	1.5	1	1	1	0	1.5	1	2
112	1.5	2	2	1	1	0	1.5	2	2.5	1.5	2	2	2	2	2	1	1	2	1	2	1.5	1.5	1	1.5	1		1	1	1	2	1.5	1.5	1.5	1.5	2	1.5	1			2	3.5	1.5	1	1	1	0	1.5	1	2
113	1.5	2	2	1	1	1	1.5	2.5	2.5	2	2	2	2	2	2	1	1	2	1	2	1.5	1.5	1	1.5	1.5		1	1	1	3	2	2	2	1.5	2.5	1.5	1.5			2	4	1.5	1	1	1	1	1.5	1.5	2.5
114	1.5	2	2	1	1	1	1.5	4	2.5	2	2	2	2	2.5	2	1	1	2	1	2	1.5	1.5	1	1.5	1.5		1	1	1	3.5	2	2	2	1.5	2.5	1.5	1.5			2.5	4	1.5	1	1	1.5	1	1.5	1.5	2.5
115	1.5	2	2	1	1.5	2	1.5	4	2.5	2.5	2	2	2	2.5	2	1	1	2	1	2.5	1.5	2	1.5	1.5	2		1	1	1.5	4	2.5	2	2	1.5	3	2.5	2			2.5	4	2	1	1	2	1	1.5	1.5	3
116	1.5	2	3	2	1.5	2	1.5	4	2.5	2.5	2	2	2	2.5	2	1	1.5	2	1	2.5	1.5	2	1.5	1.5	2		1	1	1.5	4	2.5	2	2	1.5	3	2.5	2			2.5	4	2	1.5	1.5	2	1	1.5	1.5	3
117	1.5	2	3.5	2	1.5	2	1.5	4	2.5	2.5	2	2.5	2.5	2.5	2	1.5	1.5	2	1	2.5	1.5	2	1.5	1.5	2		1	1	1.5	4	2.5	2	2	1.5	3	2.5	2			2.5	4	2	1.5	1.5	2	1.5	2	2	3
118	2	2	4	2.5	1.5	2.5	2	4	3	3	2.5	2.5	3.5	3	2.5	2	2	2	1.5	2.5	1.5	2	1.5	1.5	2		1.5	1	2.5	4	4	2.5	2	2	3.5	2.5	2.5			3	4	2.5	2	2	2	2	2.5	2.5	3.5
119	2	2	4	2.5	1.5	2.5	2	4	4	3	2.5	2.5	4	3	2.5	2	2	2	1.5	2.5	1.5	2	1.5	1.5	2		1.5	1	2.5	4	4	2.5	2.5	2	4	3	2.5			3	4	2.5	2	2	2	2	2.5	2.5	4
120	2.5	2.5	4	3	2	3.5	2	4	4	3	2.5	3	4	4	2.5	2	2	2	1.5	3	1.5	2.5	1.5	1.5	2		1.5	1.5	2.5	4	4	3	2.5	2	4	3.5	2.5			3	4	2.5	2	2	2.5	2	2.5	2.5	4
121	2.5	2.5	4	4	2	4	2	4	4	3	3	3.5	4	4	4	2	2	2	1.5	3	1.5	2.5	1.5	1.5	2		1.5	1.5	4	4	4	3	4	2	4	4	2.5			4	4	2.5	2	2	2.5	2	2.5	2.5	4
122	2.5	3	4	4	2	4	2	4	4	3.5	3.5	4	4	4	4	2.5	2.5	2.5	1.5	3.5	1.5	2.5	1.5	1.5	2		1.5	2	4	4	4	3.5	4	2	4	4	3			4	4	3	2.5	2.5	3	2.5	2.5	3	4
123	2.5	4	4	4	2	4	2	4	4	4	4	4	4	4	4	2.5	2.5	2.5	1.5	4	1.5	2.5	1.5	1.5	2		1.5	2	4	4	4	4	4	2	4	4	3			4	4	3	2.5	2.5	3	2.5	2.5	3.5	4
124	2.5	4	4	4	2	4	2	4	4	4	4	4	4	4	4	2.5	2.5	2.5	1.5	4	1.5	2.5	1.5	1.5	2		1.5	2	4	4	4	4	4	2	4	4	3			4	4	3	2.5	2.5	3	2.5	2.5	4	4
125	3	4	4	4	2	4	2	4	4	4	4	4	4	4	4	3	2.5	2.5	1.5	4	1.5	3.5	1.5	1.5	2		2.5	2.5	4	4	4	4	4	2	4	4	3.5			4	4	3.5	2.5	3	3.5	3	3	4	4
126	3	4	4	4	2.5	4	2	4	4	4	4	4	4	4	4	3	2.5	2.5	1.5	4	1.5	4	1.5	1.5	2.5		2.5	2.5	4	4	4	4	4	2	4	4	4			4	4	4	3	3	4	3	3.5	4	4
127	3.5	4	4	4	2.5	4	2	4	4	4	4	4	4	4	4	3	3	3	1.5	4	2	4	1.5	1.5	2.5		2.5	2.5	4	4	4	4	4	2	4	4	4			4	4	4	3.5	3.5	4	3	4	4	4
128	4	4	4	4	2.5	4	2	4	4	4	4	4	4	4	4	3.5	3	3.5	1.5	4	2	4	1.5	1.5	2.5		2.5	2.5	4	4	4	4	4	2	4	4	4			4	4	4	4	4	4	3	4	4	4
129	4	4	4	4	2.5	4	2	4	4	4	4	4	4	4	4	4	3.5	4	1.5	4	2	4	1.5	1.5	2.5		3	2.5	4	4	4	4	4	2.5	4	4	4			4	4	4	4	4	4	3	4	4	4
130	4	4	4	4	2.5	4	2	4	4	4	4	4	4	4	4	4	4	4	1.5	4	2	4	1.5	2	2.5		3	3	4	4	4	4	4	2.5	4	4	4			4	4	4	4	4	4	3.5	4	4	4
131	4	4	4	4	2.5	4	2	4	4	4	4	4	4	4	4	4	4	4	1.5	4	2	4	1.5	2	2.5		3.5	3.5	4	4	4	4	4	2.5	4	4	4			4	4	4	4	4	4	4	4	4	4
132	4	4	4	4	2.5	4	2	4	4	4	4	4	4	4	4	4	4	4	1.5	4	2	4	1.5	2	3		4	4	4	4	4	4	4	2.5	4	4	4			4	4	4	4	4	4	4	4	4	4
133	4	4	4	4	2.5	4	2	4	4	4	4	4	4	4	4	4	4	4	1.5	4	2.5	4	1.5	2	3.5		4	4	4	4	4	4	4	2.5	4	4	4			4	4	4	4	4	4	4	4	4	4
134	4	4	4	4	2.5	4	2	4	4	4	4	4	4	4	4	4	4	4	1.5	4	3	4	2	2.5	4		4	4	4	4	4	4	4	3	4	4	4			4	4	4	4	4	4	4	4	4	4
135	4	4	4	4	2.5	4	2	4	4	4	4	4	4	4	4	4	4	4	1.5	4	3	4	2	2.5	4		4	4	4	4	4	4	4	3	4	4	4			4	4	4	4	4	4	4	4	4	4
136	4	4	4	4	2.5	4	2	4	4	4	4	4	4	4	4	4	4	4	1.5	4	3	4	2	2.5	4		4	4	4	4	4	4	4	3	4	4	4			4	4	4	4	4	4	4	4	4	4
137	4	4	4	4	2.5	4	2	4	4	4	4	4	4	4	4	4	4	4	1.5	4	3.5	4	2.5	2.5	4		4	4	4	4	4	4	4	3.5	4	4	4			4	4	4	4	4	4	4	4	4	4
138	4	4	4	4	2.5	4	2	4	4	4	4	4	4	4	4	4	4	4	1.5	4	4	4	3	3	4		4	4	4	4	4	4	4	4	4	4	4			4	4	4	4	4	4	4	4	4	4
139	4	4	4	4	3	4	2	4	4	4	4	4	4	4	4	4	4	4	1.5	4	4	4	3	3	4		4	4	4	4	4	4	4	4	4	4	4			4	4	4	4	4	4	4	4	4	4
140	4	4	4	4	3	4	2.5	4	4	4	4	4	4	4	4	4	4	4	1.5	4	4	4	3	3	4		4	4	4	4	4	4	4	4	4	4	4			4	4	4	4	4	4	4	4	4	4
141	4	4	4	4	3	4	2.5	4	4	4	4	4	4	4	4	4	4	4	1.5	4	4	4	3	3	4		4	4	4	4	4	4	4	4	4	4	4			4	4	4	4	4	4	4	4	4	4
142	4	4	4	4	3	4	3	4	4	4	4	4	4	4	4	4	4	4	1.5	4	4	4	3.5	3.5	4		4	4	4	4	4	4	4	4	4	4	4			4	4	4	4	4	4	4	4	4	4
143	4	4	4	4	3	4	3.5	4	4	4	4	4	4	4	4	4	4	4	2	4	4	4	3.5	4	4		4	4	4	4	4	4	4	4	4	4	4			4	4	4	4	4	4	4	4	4	4
144	4	4	4	4	3	4	4	4	4	4	4	4	4	4	4	4	4	4	2.5	4	4	4	4	4	4		4	4	4	4	4	4	4	4	4	4	4			4	4	4	4	4	4	4	4	4	4
145	4	4	4	4	3.5	4	4	4	4	4	4	4	4	4	4	4	4	4	2.5	4	4	4	4	4	4		4	4	4	4	4	4	4	4	4	4	4			4	4	4	4	4	4	4	4	4	4
146	4	4	4	4	4	4	4	4	4	4	4	4	4	4	4	4	4	4	2.5	4	4	4	4	4	4		4	4	4	4	4	4	4	4	4	4	4			4	4	4	4	4	4	4	4	4	4
147	4	4	4	4	4	4	4	4	4	4	4	4	4	4	4	4	4	4	3	4	4	4	4	4	4		4	4	4	4	4	4	4	4	4	4	4			4	4	4	4	4	4	4	4	4	4
148	4	4	4	4	4	4	4	4	4	4	4	4	4	4	4	4	4	4	3.5	4	4	4	4	4	4		4	4	4	4	4	4	4	4	4	4	4			4	4	4	4	4	4	4	4	4	4
149	4	4	4	4	4	4	4	4	4	4	4	4	4	4	4	4	4	4	3.5	4	4	4	4	4	4		4	4	4	4	4	4	4	4	4	4	4			4	4	4	4	4	4	4	4	4	4
150	4	4	4	4	4	4	4	4	4	4	4	4	4	4	4	4	4	4	3.5	4	4	4	4	4	4		4	4	4	4	4	4	4	4	4	4	4			4	4	4	4	4	4	4	4	4	4
[truncated: 2 more columns]

## Sheet: Figure4B
Survival
	Age (days)	SD	SD+DP	KD	KD+DP
11G	114	1								Numbers indicated the cage where mouse was housed
6W, 4GM	115	1		1				Letters indicate fur colors and markings on tail (G-grey, M-marked on tail, W-white, B-black, Y- yellow)
	116
	117
11GM, 13W, 10Y	118	1		1	1
14Y, 16B	118	1		1
2W	119		1
6WM, 16G, 3W	120	1		1	1
6GM	120	1
14GM, 4G	121	1		1
13G	121			1
1WM, 5W, 13WM, 10Y1	122	1	1	1	1
14W, 9B	122	1	1
14G	122	1
10G	123				1
	124
9GM1, 3WM2	125		1		1
8G	125				1
16GM, 10B	126			1	1
1W, 8W	127	1			1
8B	127				1
7W	128		1
7WM2	128		1
7WM1, 15G	129		1		1
8GM	130				1
	131
12G, 4W	132		1	1
4B	132			1
	133
	134
	135
	136
9G, 13GM	137		1	1
	138
	139
12B	140		1
	141
9GM2	142		1
	143
	144
	145
	146
	147
	148
	149
	150
